# Supplementary material for: Benchmarking taxonomic assignments based on 16S rRNA gene profiling of the microbiota from commonly sampled environments
Source: Gigascience. 2018 May 11;7(5):giy054. doi: 10.1093/gigascience/giy054 (PMC5967554; doi:10.1093/gigascience/giy054)
Supplement: Supplemental material [file giy054_supp.zip › Table_S1.xlsx]

## Sheet: Sheet1
Table S1. Primer pairs used in the in silico PCR
Sub-region	Primer	Sequence (5' to 3')	Mean length	Source
V1-V2	Forward (27F)	AGMGTTYGATYMTGGCTCAG	353 bp	Walker, et al. 2015 [26]
	Reverse (338R)	GCTGCCTCCCGTAGGAGT		Mahmoud, et al. 2007 [32]
V3-V4	Forward (341F)	CCTACGGGNGGCWGCAG	456 bp	Klindworth, et al. 2012 [25]
	Reverse (805R)	GACTACHVGGGTATCTAATCC
V4	Forward (515F)	GTGCCAGCMGCCGCGGTAA	290 bp	Turner et al. 1999 [33]
	Reverse (805R)	GACTACHVGGGTATCTAATCC		Klindworth, et al. 2012 [25]
V4-V5	Forward (515F)	GTGCCAGCMGCCGCGGTAA	412 bp	Turner et al. 1999 [33]
	Reverse (909R)	CCCGTCAATTCMTTTRAGT		Schloss, et al. 2016 [34]
