# Supplementary material for: Benchmarking taxonomic assignments based on 16S rRNA gene profiling of the microbiota from commonly sampled environments
Source: Gigascience. 2018 May 11;7(5):giy054. doi: 10.1093/gigascience/giy054 (PMC5967554; doi:10.1093/gigascience/giy054)
Supplement: Supplemental material [file giy054_supp.zip › Table_S2.xlsx]

## Sheet: Sheet1
Table S2. Global metrics across the analyses of simulated samples from human gut.
		Family			Genus
Software	Database	Recall	Miscalled	F-score	Recovered	Recall	Miscalled	F-score	Sub-region1	Mean DS	Bray-Curtis	Jaccard
MAPseq	Greengenes	90.69	1.95	94.13	49 / 66	58.85	2.04	73.13	V3-V4	0.503	0.29	0.453
MAPseq	NCBI	81.27	0.32	89.52	52 / 66	52.01	1.98	67.56	V3-V4	0.521	0.329	0.494
MAPseq	SILVA	74.83	0.38	85.43	64 / 66	54.29	0.58	70.17	V3-V4	0.416	0.301	0.462
mothur	RDP	88.55	0.91	93.49	58 / 66	54.91	3.41	69.41	V3-V4	0.354	0.316	0.479
mothur	SILVA	92.36	0.45	95.82	60 / 66	49.45	3.69	64.66	V3-V4	0.379	0.358	0.525
QIIME 2	Greengenes	92.56	0.81	95.71	52 / 66	60.87	2.42	74.54	V3-V4	0.452	0.275	0.431
QIIME 2	SILVA	94.33	0.57	96.79	64 / 66	66.95	2.81	78.87	V3-V4	0.285	0.213	0.35
QIIME	Greengenes	63.72	1.42	77.02	51 / 66	45.97	2.89	61.62	V4	0.585	0.396	0.567
QIIME	SILVA	72.3	1.25	83.19	63 / 66	64.32	3.87	76.34	V4	0.356	0.247	0.395
Values in bold denote the best score.
1Sub-region with the highest F-score, excluding V1-V2.
