# Supplementary material for: Benchmarking taxonomic assignments based on 16S rRNA gene profiling of the microbiota from commonly sampled environments
Source: Gigascience. 2018 May 11;7(5):giy054. doi: 10.1093/gigascience/giy054 (PMC5967554; doi:10.1093/gigascience/giy054)
Supplement: Supplemental material [file giy054_supp.zip › Table_S3.xlsx]

## Sheet: Sheet1
Table S3. Global metrics across the analyses of simulated samples from ocean environments.
		Family			Genus
Software	Database	Recall	Miscalled	F-score	Recovered	Recall	Miscalled	F-score	Sub-region1	Mean DS	Bray-Curtis	Jaccard
MAPseq	Greengenes	88.04	2.06	92.62	62 / 66	63.63	2.28	76.71	V3-V4	0.361	0.237	0.383
MAPseq	NCBI	80.38	1.06	88.61	55 / 66	55.46	1.19	70.79	V3-V4	0.496	0.292	0.452
MAPseq	SILVA	65.86	0.24	79.31	64 / 66	43.96	0.79	60.78	V3-V4	0.487	0.394	0.565
mothur	RDP	85.79	5.73	89.59	59 / 66	52.09	4.91	66.37	V3-V4	0.419	0.34	0.507
mothur	SILVA	80.41	3.93	87.24	59 / 66	39.43	5.83	54.32	V3-V4	0.522	0.457	0.627
QIIME 2	Greengenes	96.21	1.26	97.44	61 / 66	79.47	2.35	87.42	V3-V4	0.289	0.128	0.227
QIIME 2	SILVA	94.95	2.38	96.23	59 / 66	71.85	4.37	81.55	V3-V4	0.343	0.187	0.315
QIIME	Greengenes	59.01	1.23	73.58	61 / 66	47.38	1.57	63.57	V4	0.541	0.365	0.534
QIIME	SILVA	64.8	1.89	77.71	61 / 66	55.78	6.33	68.79	V4	0.44	0.313	0.476
Values in bold denote the best score.
1Sub-region with the highest F-score, excluding V1-V2.
