# Supplementary material for: Benchmarking taxonomic assignments based on 16S rRNA gene profiling of the microbiota from commonly sampled environments
Source: Gigascience. 2018 May 11;7(5):giy054. doi: 10.1093/gigascience/giy054 (PMC5967554; doi:10.1093/gigascience/giy054)
Supplement: Supplemental material [file giy054_supp.zip › Table_S4.xlsx]

## Sheet: Sheet1
Table S4. Global metrics across the analyses of simulated samples from soil.
		Family			Genus
Software	Database	Recall	Miscalled	F-score	Recovered	Recall	Miscalled	F-score	Sub-region1	Mean DS	Bray-Curtis	Jaccard
MAPseq	Greengenes	86.02	3.23	90.89	72 / 76	54.28	2.98	69.03	V3-V4	0.438	0.318	0.483
MAPseq	NCBI	83.33	2.55	89.67	64 / 76	47.51	2.68	63.27	V3-V4	0.549	0.368	0.538
MAPseq	SILVA	61.05	1.33	75.23	72 / 76	41.27	1.5	57.81	V3-V4	0.544	0.423	0.594
mothur	RDP	81.93	2.82	88.69	67 / 76	44.53	6.82	58.85	V3-V4	0.483	0.412	0.583
mothur	SILVA	75.81	2.84	84.86	62 / 76	33.38	6.22	47.82	V3-V4	0.575	0.522	0.686
QIIME 2	Greengenes	90.94	2.78	93.87	69 / 76	67.27	5.4	77.92	V3-V4	0.359	0.226	0.369
QIIME 2	SILVA	91.65	2.62	94.34	66 / 76	68.25	5.72	78.46	V3-V4	0.364	0.233	0.378
QIIME	Greengenes	55.49	2.14	70.3	67 / 76	42.09	3.05	58	V4	0.629	0.421	0.592
QIIME	SILVA	62.09	3.03	75.11	69 / 76	52.4	9.37	64.79	V4	0.499	0.368	0.538
Values in bold denote the best score.
1Sub-region with the highest F-score, excluding V1-V2.
