# Supplementary material for: Benchmarking taxonomic assignments based on 16S rRNA gene profiling of the microbiota from commonly sampled environments
Source: Gigascience. 2018 May 11;7(5):giy054. doi: 10.1093/gigascience/giy054 (PMC5967554; doi:10.1093/gigascience/giy054)
Supplement: Supplemental material [file giy054_supp.zip › Table_S5.xlsx]

## Sheet: Sheet1
Table S5. Relative abundances (%) of the genera miscalled using simulated human gut samples.
Genus	MAPseq (GG)	MAPseq (NCBI)	MAPseq (SILVA)	mothur (RDP)	mothur (SILVA)	QIIME 2 (GG)	QIIME 2 (SILVA)	QIIME (GG)	QIIME (SILVA)
02d06	0	0	0	0	0	0.013138	0	0	0
Acidithiobacillus	0	0	9.38426e-05	0	0	0	0	0	0
Acinetobacter	0	0	0	0	0	0	0	0	9.38426e-05
Actinobacillus	0.0658462	0	0.013138	0	0.196944	0.170074	0.36658	0.0642509	0.144267
Actinomyces	0	0	0	0	0	0	0	3.12809e-05	0
Aeribacillus	0	0	0	0	0	0	0	0	0.0262134
Aeromonas	0	0.0525518	0.0522077	0.0656898	0	0.0547415	0.0919031	0	0.0761376
Aggregatibacter	0.183712	0	0.0406025	0	0	0.0775452	0	0.301735	0.0730408
Anaerobacillus	0	0	0	0.013138	0	0	0	3.12809e-05	3.12809e-05
Anaerobacter	0	0	0	0.236421	0	0	0	0	0
Anaerofilum	0	0	0	0	0.013138	0	0	0	0
Anaeroglobus	0	0	0	0.236389	0.236389	0	0.236389	0	0.22322
Anaerosphaera	0	0	0	0.0131067	0	0	0	0	0
Anaerotruncus	0	0	0	0	0	0.000281528	0.0735726	0	0
Anaerovorax	0.0524893	0	0	0	0	0.0133256	0	0.0259631	0
Asaccharospora	0	0	0	0	0.0262759	0	0	0	3.12809e-05
Brenneria	0	0	0	0	0	0	0	0.000125123	0
Burkholderia	0	0	3.12809e-05	0	0	0	0	0	0
Buttiauxella	0	0	0.000156404	0	0	0	0	0	0.0652206
Caloramator	0.00725716	0	0	0	0	0	0	0.0132944	0
Cardiobacterium	0	0	0	0	0	0	0	0	0.261821
Carnobacterium	0.0127313	0.000187685	0.00075074	0	0	0	0	0.0120118	3.12809e-05
Catenibacterium	0	0	0.00290912	0	0	0	0	0	0.0787965
Catenisphaera	0	0	0	0.013138	0.0525518	0	0.0525518	0	0.0394139
Centipeda	0	0	0	0	0.013138	0	0	0	0
Cerasibacillus	0	0	0	0.288972	0.367738	0	0.105948	0	0.197069
Cetobacterium	0	0	0	0	0	0.0127626	0	0	0.000125123
Collinsella	0	0	0	0	0	0	0	0	3.12809e-05
Comamonas	0	0	0	0	0	0	0	0	0.0594336
Conchiformibius	0	0	0	0	0	0	9.38426e-05	0	0.0130441
Cronobacter	0	0	0	0	0	0	0	0.011918	0.0122621
Cutibacterium	0	1.49885	0	0	0	0	0	0	0
Dickeya	0	0	0	0	0	0	0	0	0.216213
Eikenella	0	0	9.38426e-05	0	0	0	0	0	0.0131067
Eisenbergiella	0	0	0	0.0393826	0.0525205	0	0.0525205	0	3.12809e-05
Erwinia	0	0	0	0	0	0.0262759	0	0.538343	0.0591208
Ethanoligenens	0.262665	0	0	0	0	0.262665	0	0.262634	0
Exiguobacterium	0	0	0	0	0	0	0	0	3.12809e-05
Faecalicatena	0	0.0525831	0	0	0	0	0	0	0
Faecalicoccus	0	0	0	0.03932	0	0	0	0	0
Faecalitalea	0	0.015484	0	0	0.105072	0	0.105072	0	0.105104
Falsibacillus	0	0	3.12809e-05	0	0.0393826	0	0	0	0
Flavonifractor	0	0	0	0.0525205	0.0525205	0	0.0525205	0	0.0132005
Fonticella	0	0	0	0	0	0	0	0	0.0130754
Fructobacillus	0	0	0	0	0	0.0263698	0	0	0
Fusicatenibacter	0	0	0	0	0	0	0	0	3.12809e-05
Gardnerella	0	0	0	0	0	0	0	0	0.0828317
Granulicatella	0.0525205	0.0525205	0.0124811	0.0919344	0.0656585	0.0647826	0.013138	0.0243991	0.0376934
Halobacillus	0	0	0	0	0	0	0	0	3.12809e-05
Halodesulfovibrio	0	0.0262134	0	0	0	0	0	0	0
Howardella	0	0	0	0.0262759	0.0393826	0	0.0393826	0	0.0393826
Hungatella	0	0	0	0.013138	0	0	0	0	0
Isobaculum	0.000281528	0	0	0	0	0	0	0	0
Kingella	0.0253062	0	0.0853967	0.0525205	0.0262759	0	0	0	0
Kluyvera	0	0	0.0130128	0	0	0	0	0	0.0363171
Kosakonia	0	0	0	0.0262134	0	0	0.0122308	0	0.013138
Lachnoanaerobaculum	0	0.0393826	3.12809e-05	0.0525831	0.0656898	0.00037537	0.0523954	0	0.0656585
Lachnobacterium	0	0	0	0	0	0.013138	0	0	0
Lachnospira	0.0525205	0	0	0.013138	0	0.0525205	0	0.0406025	0
Lacticigenium	3.12809e-05	0	0	0	0	0	0	0	0
Lactococcus	0.0135446	0	0	0	0	0	0	0.0130441	0.0261195
Leclercia	0	0	0	0.0394139	0	0	0	0	0
Lelliottia	0	0	0	0	0	0	0	0	0.000437932
Leptotrichia	0.0262446	0	0.0131067	0	0	0	0	0	0
Lysinibacillus	0	0	0	0	0	0	0	0.0237109	0.077858
Macellibacteroides	0	0	0	0.302017	0.315155	0	0.315155	0	0.235951
Mannheimia	0	0	6.25617e-05	0	0	0	0	0.012137	0
Massilia	0	0	0.000469213	0	0	0	0	0	0.131067
Melissococcus	0	0	0	0	0.0919031	0	0	0	0
Mesocricetibacter	0	0	0.013138	0	0	0	0	0	0
Mobilitalea	0	0	0	0.0262446	0.013138	0	0.0253688	0	0.0392575
Morococcus	0	0	0	0.709106	0	0	0	0	0
Moryella	0.131161	0	0	0.0262446	0.0262446	0.131254	0.0262446	0.0527395	0.0262446
Naganishia	0	0	0.000437932	0	0	0	0	0	0
Necropsobacter	0	0	0	0	0	0	0	0	0.0253062
Olsenella	0	0	0	0.118242	0.0394139	0	0.118179	0	0.0383816
Ornithinibacillus	0	0	0	0	0	0	0	9.38426e-05	0
Oscillospira	0.273207	0	0	0	0	0.353974	3.12809e-05	0.230321	0
Paenibacillus	0.0397267	0.0384442	0.0131067	0.013138	0.0262759	0.0393826	0.0393826	0.0130754	0.098566
Paludibacter	0.0701942	0	0	0	0	0	0	0	0
Pantoea	0	0	0	0	0	0.00347217	0	0.00234606	0.128502
Pasteurella	0	0	0	0	0	0	0	0	0.013138
Pediococcus	0	0	0	0	0	0	0	0.013138	0
Peptoclostridium	0	0	0.091778	0	0	0	0	0	0.000156404
Peptostreptococcus	0	0	0.0254313	0	0	0	0	0	0
Phaseolibacter	0	0	0	0	0	0	0	0	6.25617e-05
Plesiomonas	0	0	0	0	0	0.0655959	0	0	0
Pluralibacter	0	0	0	0.0787652	0.0131067	0	0	0	0.0132318
Porites	0	0	0.0022835	0	0	0	0	0	0
Propioniciclava	0	0	0.000125123	0	0.144455	0	0.118023	0	0.0919031
Proteocatella	0	0	0	0	0	0	0	0	0.0787339
Providencia	0	0.00916529	0	0.013138	0	0.0525518	0.0525518	3.12809e-05	0.0394139
Pseudobutyrivibrio	0.144017	0.041103	0.000156404	0.157437	0.144299	0.157437	0.157437	0.0524893	0.0918093
Pseudocitrobacter	0	0	0	0	0.27549	0	0	0	3.12809e-05
Pseudomonas	0.169824	0	0	0	0	0	0	0.0252749	0.0116678
Pseudopropionibacterium	0	0.0655959	0	0	0	0	0	0	0
Raoultella	0	0	0	0.262728	0.0130754	0	0.0791406	0.00071946	0.037537
Rhizobium	0	0	0	0	0	0	0	0	9.38426e-05
Salmonella	0	0.0132944	0.0138574	0.0131067	0	0.000187685	0.0131067	0	0.219466
Samsonia	0	0	0	0	0.197007	0	0	0	0
Sarcina	0	0	0.0106981	0	0	0	0	0.0239924	0.0117303
Selenomonas	0	0	0	0	0	0	0.0131692	0	0.0523954
Sellimonas	0	0	0	0	0.315217	0	0.315217	0	0.157218
Serratia	0	0	3.12809e-05	0.013138	0	0	0.013138	0.000250247	0.17023
Shewanella	0	0	0	0	0	0	0	0	3.12809e-05
Shuttleworthia	0.0393826	0.0393826	0	0.0393826	0.0393826	0.0265574	0.0393826	0.0254001	0.0261821
SMB53	0	0	0	0	0	0.0653457	0	0	0
Sphaeropthalma	0	0	0.16191	0	0	0	0	0	0
Sporosarcina	0	0	0.00791406	0	0	0	0	3.12809e-05	0.0120118
Staphylococcus	0	0	0	0	0	0	0	0.100724	0
Streptomyces	0	0.0325321	0.000406651	0	0	0	0	0	0
Subdoligranulum	0	0	3.12809e-05	0.0787965	0	0	0.142234	0	0.000125123
Tatumella	0	0	0	0.013138	0	0	0	0	0.0118242
Tessaracoccus	0	0	0	0.0525518	0.013138	0	0.0131692	0	0
Trabulsiella	0.013138	0	0	0	0.302173	0.247901	0	0.56806	0.000875864
Trichococcus	0	0	0	0	0	0	0	0	0.0131692
Uruburuella	0	0	3.12809e-05	0.0262759	0.118116	0	0	0	0
Vagococcus	0	0	0	0	0	0	0	0.0724465	0
Virgibacillus	0.367738	0	0	0	0	0.412	0	0.354318	9.38426e-05
Vitreoscilla	0.0393826	0	0	0	0.0656585	0.0787652	0.0786713	0	0.0263385
Xenorhabdus	0	0	0	0	0	0	0	3.12809e-05	0
Yersinia	0	0	0	0	0	0	0	0.00581824	3.12809e-05
Yokenella	0	0	0	0.15753	0.183838	0	0	0	0
