# Supplementary material for: Benchmarking taxonomic assignments based on 16S rRNA gene profiling of the microbiota from commonly sampled environments
Source: Gigascience. 2018 May 11;7(5):giy054. doi: 10.1093/gigascience/giy054 (PMC5967554; doi:10.1093/gigascience/giy054)
Supplement: Supplemental material [file giy054_supp.zip › Table_S6.xlsx]

## Sheet: Sheet1
Table S6. Relative abundances (%) of the genera miscalled using simulated oceanic samples.
Genus	MAPseq (GG)	MAPseq (NCBI)	MAPseq (SILVA)	mothur (RDP)	mothur (SILVA)	QIIME 2 (GG)	QIIME 2 (SILVA)	QIIME (GG)	QIIME (SILVA)
Achromobacter	0.0258623	0	0.00440662	0	0	0	0	0.000182343	0.000212733
Acidovorax	0	0	0	0	0	0	0	0	3.03905e-05
Actibacterium	0	0	0	0	0	0	0	0	3.03905e-05
Aeromonas	0	0	0	0	0	0	0	0	0.0127336
Aestuariibacter	0	0	0	0.114785	0	0	0	0	0.0126728
Agaribacter	0	0	0	0	0.012764	0	0	0	0.0233703
Agromyces	0	0	0	0	0	0	0	0	3.03905e-05
Aidingimonas	0	0	0	0.012764	0.025528	0	0	0	0
Albidovulum	0	0	0	0	0	0	0	3.03905e-05	0
Alcaligenes	0	0	0	0	0	0	0	0.228962	9.11714e-05
Algicola	0	0	0	0.025528	0.038292	0	0	0	0.051056
Aliiglaciecola	0	0	0	0	0	0	0	0	0.0635465
Aliivibrio	0.000151952	0	6.07809e-05	0.051056	0	0.0249202	0.0252241	0.0254064	0.0380185
Allomonas	0	0	0	0.204163	0	0	0	0	0
Altererythrobacter	0	0	0.050904	0.0382616	0.012764	0	0.0789544	0	0.191186
Anaerobacillus	0	0	0	0.012764	0	0	0	3.03905e-05	3.03905e-05
Anaeromyxobacter	0	0	0	0	0	0	0	0	9.11714e-05
Anaerospora	0.178635	0	0	0	0	0.343351	0	0.0807171	0
Anaerovibrio	0	0	0	0	0	0	0	0	3.03905e-05
Ancylobacter	0	0	0	0	0	0.0667678	0.127731	0	3.03905e-05
Anderseniella	0	0	0.000121562	0	0	0	0	0	0.0114268
Aquibacter	0	0	0	0	0	0	0	0	0.070597
Arenibacter	0	0	0	0	0	0.0115484	0	0	0
Athetis	0	0	0	0	0	0	0	0	0.0887705
Azomonas	0	0	0	0	0.0892264	0	0	0	0
Bizionia	0	0	0	0	0	0.000243124	0	0	0
Blastomonas	9.11714e-05	0	0	0.267983	0.19143	0.267862	0.0633033	0.0637592	0.126576
Bosea	0.0510256	0	0	0	0	0.0382008	0	0.0509344	0
Bryum	0	0	0	0	0	0	0	0	3.03905e-05
Buttiauxella	0	0	0	0	0	0	0	0	0.000395076
Campylobacter	0	0	0.000334295	0	0	0	0	0	0
Candidatus	0.181279	0	0	0	0.0636984	0	0.0505697	0.0996199	0.0234614
Cardiobacterium	0.357149	0.357118	0	0.357149	0.357149	0.357149	0.357149	0.280534	0.279349
Catenococcus	0	0	0.0906548	0.0127336	0.523172	0	0	0	6.07809e-05
Catenovulum	0	0	0	0.038292	0.051056	0	0.051056	0	0.0509648
Chungangia	0	0	0	0	0.012764	0	0	0	0
Citreicella	0	0	0	0	0	0	0	0	3.03905e-05
Citreitalea	0	0	0.0127336	0	0	0	0	0	0
Citrobacter	0	0	0.0382616	0	0	0	0	0	0
Cobetia	0	0	0	0	0	0	0	0	3.03905e-05
Confluentimicrobium	0	0	0	0	0	0	0	0	3.03905e-05
Cyanobium	0	0	0	0	0.140404	0	0	0	0
Cytophaga	0	0	3.03905e-05	0	0	0	0	0	0
Dinoroseobacter	0	0	0	0	0	3.03905e-05	0	0	0.0117003
Dongia	0	0	0	0	0	0	0	0	3.03905e-05
E1B-B3-114	0	0	0	0	0	0	0	0	9.11714e-05
Endozoicomonas	0	0	0.012764	0	0	0	0	0	0.0116395
Erythromicrobium	0	0	0	0	0	0.012764	0	0	0
Exiguobacterium	0	0	0	0	0	0	0	0	0.000182343
Falsibacillus	0	0	0	0	0.0257711	0	0	0	0
Falsirhodobacter	0	0	0	0	0.0127336	0	0	0	0
Flaviramulus	0	0	0	0.012764	0.012764	0	0	0	0
Flavirhabdus	0	0	0	0	0	0	0	0	3.03905e-05
Frigoribacterium	0	0	0.0127336	0	0	0	0	0	0
Fusobacterium	0.038292	0	0	0.038292	0.025528	3.03905e-05	0.0128552	0.025528	0.025528
Gas	0.0764624	0	0	0	0	0	0	0.000121562	0
Gemella	0	0.051056	0.0475915	0	0.038292	0	0.051056	9.11714e-05	0.0510256
Gloeobacter	0.0510256	0	0	0	0	0.0379881	0	0.038292	0
Halalkalibacillus	0	0	0	0	0.012764	0	0	0	0
Halocynthiibacter	0	0	0.000303905	0	0.58687	0	0	0	0.370399
Halovibrio	0	0	0	0.0383224	0	0	0	0	0
Ichthyenterobacterium	0	0	0	0	0.0254976	0	0	0	0.0530617
Idiomarina	0	0	0	0	0	0	0	0	0.0118219
Jannaschia	0	0	0	0	0	0	0	6.07809e-05	0
Jeotgalibacillus	0	0	0	0	0	0	0	0	3.03905e-05
Kaistobacter	0.203282	0	0	0	0	0.000303905	0	0.18599	0
Kangiella	0	0	0.009573	0	0	0	0	0	0
Lacinutrix	0.012764	0	0	0.025528	0.038292	0.012764	0.025528	0.012764	3.03905e-05
Larsenimonas	0	0	0.000820542	0	0	0	0	0	0
Lautropia	0	3.03905e-05	0	0	0	0	0	0	0
Leifsonia	0	0	3.03905e-05	0	0	0	0	0	0
Leisingera	0	0	0	0.012764	0	0	0.0124601	0	0.0128856
Leucobacter	0	0	0	0	0	0	0	0	0.0269563
Limnobacter	0	0	0	0	0	0	0	0	0.000151952
Limnohabitans	3.03905e-05	0	0	0	0	0	0	0.0119131	0
Limnothrix	0	0	9.11714e-05	0	0	0	0	0	0
LP2A	0.0382312	0	0	0	0	0.0509648	0	0.023431	0
Lucibacterium	0	0	0	0.12761	0	0	0	0	0
Lutibacterium	0.074639	0	0	0	0	0.11439	0	0.0382312	0
Lysinibacillus	0	0	0	0	0	0	0	0	0.000212733
Marinobacterium	0	0	0.00434584	0	0	0	0	0	0.0127944
Maritimibacter	0.000151952	0	0	0	0	0	0	0	0.0125513
Massilia	0	0	0	0	0	0	0	0	0.0242516
Methylibium	0	0	0	0	0	0	0	0.0588663	0
Methylophaga	0	0	0	0	0	0	0	0	0.00464974
Methylorhabdus	0	0	0	0	0	0	0	6.07809e-05	0
Muricauda	0	0	0	0	0	0	0	0	6.07809e-05
Myroides	0	0	0	0	0	0.0127032	0	0	0
Nioella	0	0	0	0.0637288	0	0	0	0	0
Oceanicola	0	0	0	0	0	0	0	0	0.0236134
Oceanimonas	0.012764	0.038292	0	0.051056	0.0510256	0.051056	0.0383224	0.0127944	0.0382312
Oceanistipes	0.0510256	0	0	0	0	0.012764	0	0.038292	0
Oleibacter	0	0	0.0041331	0	0	0	0	0	0.026227
OM43	0	0	0	0	0	0	0	0	6.07809e-05
OM60(NOR5)	0	0	0	0	0	0	0	0	0.00224889
Paenibacillus	0.000151952	0	0	0	0	0	0	0	0
Paenirhodobacter	0	0	0	0	0.025528	0	0	0	0
Parablastomonas	0	0	0	0	0.012764	0	0	0	0
Paraburkholderia	0	0.0386567	0	0	0	0	0	0	0
Paraglaciecola	0	0.229691	0.076432	2.424	2.33472	0	2.39206	0	1.84412
Paulinella	0.305971	0	0	0	0	0.262482	0	0.000121562	0
Pedobacter	0	0	0	0	0	0	0	0	0.012612
Peptoclostridium	0	0	0	0	0	0	0	0	0.0832091
Phaeomarinomonas	0	0	0	0	0	0	0	0	6.07809e-05
Phenylobacterium	0	0	0	0	0	0	0	0.0127032	0
Phormidium	0	0	0	0	0.012764	0.0131591	0.0253456	0	0.0382616
Pibocella	0	0	0	0	0.535845	0	0.257498	0	0.378149
Planktomarina	0	0	6.07809e-05	0	0	0	0.0833306	0	0.117398
Planococcus	0	0	0.000547028	0	0	0	0	0	0
Pseudofulvibacter	0	0	0	0	0.051056	0	0.051056	0	0.0380185
Pseudophaeobacter	0	0	0	0.089348	0	0	0	0	0.227928
Psychrobacillus	0	0	6.07809e-05	0	0	0	0	0	0
Psychrobacter	0.0127944	0.139036	0.000121562	0.153138	0.153138	0.153138	0.153138	0.0254064	0.102203
Rhizorhabdus	0	0	0	0.216958	0	0	0	0	0
Rhodobacter	0	0	0	0	0	0	0	0	0.0118523
Rhodococcus	0	0	0	0	0	0	0	0	0.00103328
Rhodopseudomonas	0	0	0.038292	0.012764	0.025528	0	0.0382616	0	0
Rhodovulum	3.03905e-05	0	0.0628475	0	0	0	0	3.03905e-05	0.0118219
Roseiflexus	0	0	0	0	0	0	0	0	3.03905e-05
Roseivivax	0	0	0	0	0	0	0	0.0117915	6.07809e-05
Roseovarius	0	0	0	0	0	0	0	0	0.0118523
Ruegeria	0	0	0	0	0	0	0	0	0.00161069
Salicola	0	0	0	0	0	0	0.025528	0	0
Salinicoccus	0	0	0	0	0	3.03905e-05	3.03905e-05	0	0
Salinihabitans	0	0	0	0	0	0	0	0	0.000151952
Salinimonas	0	0	6.07809e-05	0	0.012764	0	0	0	0.227807
Salinispora	0	0	0	0	0	3.03905e-05	0	0	0
Scytonema	0	3.03905e-05	0	0	0	0	0	0	0
SEEP-SRB4	0	0	0	0	0	0	0	0	0.0382616
Seohaeicola	0	0	0	0	0	0	0	0	0.012217
Serpens	0.0252241	0	0	0.0764928	0	0	0	0.038292	0
Solanum	0	0	0	0	0	0	0	0	0.0374714
Sphingobium	0.407779	0.206351	0.139067	0.344324	0.012764	0.406381	0.34402	0.178422	0.292174
Sphingopyxis	0	0	0.012217	0	0	0	0	0	0.100957
Sporacetigenium	0	0	0.0125817	0	0	0	0	0	0
Stakelama	0	0	0	0	0.114694	0	0	0	0
Starkeya	0	0.0637592	0.0637592	0.0637592	0.0637592	0	3.03905e-05	0	0.19143
Streptococcus	0	0	0	0	0	0	0	0	3.03905e-05
Streptomyces	0	6.07809e-05	0.0150737	0	0	0	0	0	0
Sulfitobacter	0	0	3.03905e-05	0	0	0	0	0	0.0116092
Sulfuriferula	0	0	0	0	0	0	0.0127336	0	0.0373195
Sulfurospirillum	0.0765232	0	0.0765232	0	0	0	0	6.07809e-05	0
Tectona	0	0	0	0	0	0	0	0	0.292539
Thalassotalea	0	0	0	0	0	0	0	0	0.275125
Thermosynechococcus	0.0894695	0.051056	0	0	0.102082	0.102082	0.0893176	0.0254976	0.0637896
Thioclava	0	0	0	0	0	0	0	3.03905e-05	0
Thiomonas	0.0130983	0	0	0	0	0	0	0.000729371	0
Tomitella	0	0.0151041	0	0	0	0	0	0	0
Tropicibacter	0	0	0	0	0	0	0	0	0.0926301
Tropicimonas	0	0	0	0.025528	0	0	0	0	0.000455857
Variovorax	0	0	0	0	0	0	0	0	0.0117003
Youngimonas	0	0	0	0	0.012764	0	0	0	0
Zobellia	0	0	0	0	0.012764	0	0	0	0
