# Supplementary material for: Benchmarking taxonomic assignments based on 16S rRNA gene profiling of the microbiota from commonly sampled environments
Source: Gigascience. 2018 May 11;7(5):giy054. doi: 10.1093/gigascience/giy054 (PMC5967554; doi:10.1093/gigascience/giy054)
Supplement: Supplemental material [file giy054_supp.zip › Table_S7.xlsx]

## Sheet: Sheet1
Table S7. Relative abundances (%) of the genera miscalled using simulated soil samples.
Genus	MAPseq (GG)	MAPseq (NCBI)	MAPseq (SILVA)	mothur (RDP)	mothur (SILVA)	QIIME 2 (GG)	QIIME 2 (SILVA)	QIIME (GG)	QIIME (SILVA)
Achromobacter	0.0253987	0	0	0	0	0.0253987	0.0253987	0.0253987	0.0254894
Acidovorax	3.02366e-05	0	0.0126691	0	0	3.02366e-05	0	0.0826366	0.0380981
Actinotalea	0.012397	0	0	0.0507975	0.0253987	0.0507068	0.062499	0	0
Advenella	0	0.0348326	0	0.279235	0.355371	0	0.323894	0	0.251599
Aeromonas	0	0.00840577	0	0	0	0	0	0	0.00018142
Afipia	0	0	0	0.0253383	0	0	0	3.02366e-05	0.0364351
Albidiferax	0	0	0	0	0	0	0	0	0.000241893
Altererythrobacter	0	0	0.000362839	0	0	0	0	0	0.0259128
Aminobacter	0.147282	0	0	0.317394	0.0380679	0.242165	0	0.0378865	0.0242195
Amorphomonas	0	0	0	0	0	0	0	9.07098e-05	0
Anaerobacillus	0	0	0	0	0	0	0	3.02366e-05	3.02366e-05
Anaerostipes	0	0	0	0	0	0	0	0	0.0758938
Anaerovibrio	0	0	0	0	0	0	0	0	0.0632247
Ancylobacter	0	0	0	0	0.0888956	0	0.17761	0	0
Aquibacter	0	0	0	0	0	0	0	0	0.0116713
Arcticibacter	0	0	0	0.0126691	0.0253685	0	0.000211656	0	0
Asaccharospora	0	0	0	0	0.0761962	0	0	0	6.04732e-05
Asanoa	0	0	0	0	0	0	0	0	0.000120946
Athetis	0	0	0	0	0	0	0	0	3.02366e-05
Azolla	0	0	0	0	0	0	0	0	0.0585683
Azospirillum	0	0	0	0	0	0	0	0	0.0232822
Balneimonas	3.02366e-05	0	0	0	0	0	0	0.276181	0
Blastococcus	0	0	0	0	0	0	0.0121551	0	3.02366e-05
Blastopirellula	0	0	0	0.0380679	0.0253987	0	0.0380679	0	0.0253685
Brevibacillus	0	0	0	0	0	0	0	0	0.0126691
Brevundimonas	0	0.0042936	0.0126389	0.139663	0.0126994	0.114687	0.150639	0	0.101444
Brucella	0	0.002812	0.000302366	0.469514	0.215829	0	0	0	0.105737
Buttiauxella	0	0	0	0	0	0	0	0	0.0370096
Caenimonas	0	0	0	0.0126994	0	0	0	0	0
Candidatus	0	0	0.0221029	0	0.0507068	0	0.0253987	0	0.025308
Candidimonas	0	0	0	0.0253987	0.0253987	0	0	0	0
Castellaniella	0	0.0288155	0	0.0888653	0.0380981	0	0.0890165	0	0.063255
Cellulosimicrobium	0.0634666	0	0	0.253897	0.0634666	0.125966	0.253897	0.0638899	0.190491
Cenchrus	0	0	3.02366e-05	0	0	0	0	0	0
Cetobacterium	0	0	0	0	0	0.0127296	0	0	0
Chryseoglobus	0	0	0	0	0	0	0	0	6.04732e-05
Chryseomicrobium	0	0	0	0	0	0	0	0	3.02366e-05
Chungangia	0	0	0	0	0.076166	0	0	0	0.0114899
Clavibacter	0	0	0	0	0	0	0	0.00102804	0.0476831
Collinsella	0	0	0	0	0	0	0	0	0.0634061
Colwellia	0	0	0	0	0	0	0	0	0.00136065
Comamonas	0	0	0	0	0	0	0	0	3.02366e-05
Conyzicola	0	0	0	0	0.0507672	0	0.0128808	0	3.02366e-05
Coprococcus	0.0380376	0	0	0	0	0.0119737	0	0	0
Corynebacterium	0.0380679	0	0	0	0	0	0	0.0125482	0.0177186
Couchioplanes	0.012911	0	0	0	0	0.171381	0	0.0505556	0
Cryobacterium	0	0	0	0	0	0	0	3.02366e-05	0.112934
Cucumibacter	0	0	3.02366e-05	0	0.0253685	0	0	0	0
Curvibacter	0	0	0	0.0126994	0	0	0	0	0
Cymbidium	0	0	0	0	0	0	0	0	3.02366e-05
Defluvibacter	0	0	0	0	0	0.0261547	0	0	0
Demequina	0.0878071	0	0	0	0.0126994	0.0888351	0.0507672	0	0.0253987
Denitrobacter	0	0	0	0	0	0.101534	0	3.02366e-05	0
Desulfobulbus	0	0	0	0	0	0	0	0	3.02366e-05
Desulfurispora	0.228528	0	0	0	0.304694	0.228044	0.228165	0.164699	0.241228
Desulfuromonas	0	0	0	0	0	0	0	0	6.04732e-05
Dietzia	0	0	0	0	0	0	0	0	3.02366e-05
Dolosigranulum	0	0	0	0	0	0	0	0	3.02366e-05
Duganella	0	0	0.0125179	0.0126994	0	0	0.0127296	0	0.120946
E1B-B3-114	0	0	0	0	0	0	0	0	6.04732e-05
Ensifer	0	0	0	0	0	0	0	0	0.0112782
Epilithonimonas	0	0	0	0.0126691	0	0	0	0	0
Erysipelatoclostridium	0	0.0761055	0	0	0	0	0	0	0
Erythromicrobium	0	0	0	0	0	0.0126994	0	0	0
Eubacterium	0.101444	0	0	0	0	0.101444	0	0.0760753	0
Exiguobacterium	0	0	0	0	0	0	0	0	9.07098e-05
Faecalicoccus	0	0	0	0.0253685	0	0	0	0	0
Falsibacillus	0	0	0	0	0.0126994	0	0	0	0
Falsochrobactrum	0	0	0	0	0.0380981	0	0	0	0.0483785
Fastidiosipila	0	0	0	0	0	0	0	0	3.02366e-05
Fictibacillus	0	0	0	0	0	0	0	0	0.000423312
Filibacter	0	0	0	0	0.0126691	0	0	0	0
Flavirhabdus	0	0	0	0	0.0253987	0	0.0126994	0	0.0126691
Flavonifractor	0	0	0	0.050737	0.050737	0	0.050737	0	0.0126691
Fontibacillus	0	0	0.000725678	0.0253987	0.0253987	0	0	0	0
Frigoribacterium	0	0	0	0	0	0.0128203	0	0.000997808	0.0634666
Frondihabitans	0	0	0	0	0	0	0	3.02366e-05	0
Fusobacterium	0.0880187	0	0	0.0761962	0.0634968	9.07098e-05	0.0499509	0.0507975	0.050737
Georgenia	0	0	0	0	0	0	0	0.0122156	0.0121249
Glaciihabitans	0	0	0	0	0	0	0	0	3.02366e-05
Glutamicibacter	0	0.0126691	3.02366e-05	0	0.0888351	0	0.123335	0	0.177307
Haloanella	0	0	0.0112178	0	0	0	0	0	0
Halomonas	0	0	0.036556	0	0	0	0	0	0.0632247
Henriciella	0	0	0	0.101565	0.101565	0	0.0899841	0	0.0761357
Hoeflea	0	0	0	0.0126691	0	0	0	0	0
Hydrogenophaga	0.0126691	0	0	0	0	0	0	0	0
Hylemonella	0	0	0	0	0	0	0	6.04732e-05	0
Hyphomonas	0	0	0	0	0	0.0119435	0	0	0
Ichthyenterobacterium	0	0	0	0	0	0	0	0	0.0117923
Intestinibacter	0	0.102804	3.02366e-05	0.304664	0	0	0.0865674	0	9.07098e-05
Kaistobacter	0.0381888	0	0	0	0	0	0	0.0371305	0
Kocuria	0.0126994	0.0378562	0	0.0126994	0.0126994	0.0507975	0.0507975	0.0253987	0.0364956
Kurthia	0	0	0	0	0	0	0	0	3.02366e-05
Lachnoclostridium	0	0.342702	0	0	0.0126994	0	0.0507975	0	0.215678
Lacinutrix	0	3.02366e-05	0	0	0	0	0	0	0
Leifsonia	0	0.0126994	0	0.0126994	0.0126994	0	0.0126994	0	0.0253383
Leptotrichia	0	0	0	0	0	0	0	0	0.0115201
Leucobacter	0	0	0	0	0	0	0	0	0.107612
Lotus	0	0	0	0	0	0	0	0	0.0281503
Luteibacter	0	0	0	0	0	0	0	0	0.000120946
Luteimicrobium	0	0	0	0.0126994	0	0	0	0.0629828	0
Lysinimicrobium	0	9.07098e-05	0	0	0.0507672	0	0	0	0
Lysinimonas	0	0	0	0	0	0	0	0	0.0587497
Marmoricola	0	0	0	0.0634968	0	0	0.0126994	0	0
Massilia	0.0126994	0	0.0749867	0.0253685	0	0.21852	0.317	0.0125784	1.62993
Methylobacterium	0.00616826	0	0	0	0	0.0371608	0	0	3.02366e-05
Micrococcus	0.120795	0.212382	3.02366e-05	0.304603	0.0761962	0.304573	0.304573	0.234696	0.177096
Micromonospora	3.02366e-05	0	3.02366e-05	0	0	0.0773452	0.000211656	6.04732e-05	0.15723
Microvirga	0	0	0	0	0	0	0	0	0.0746844
Mobilitalea	0	0	0	0.0380376	0.0126994	0	0.0377655	0	0.0253987
Mumia	0	0	0	0.304452	0.304452	0	0.215345	0	0.0699977
Mycetocola	0	0	0	0	0	0	0	9.07098e-05	0
Neorhizobium	0	0	6.04732e-05	0.520493	0.0507672	0	0	0	3.02366e-05
Nitrobacter	0	0	3.02366e-05	0.0380981	0	0	0	3.02366e-05	0.804898
Niveispirillum	0	0	0	0	0	0	0	0	0.0126389
Nocardia	0	0	0	0	0	0	0	0	0.0126994
Noviherbaspirillum	0	0	0	0	0	0	0	0	3.02366e-05
Nubsella	0	0	0	0	0.380739	0	0.0126691	0	0
Olleya	0	0	0	0	0	0.0126994	0	0	3.02366e-05
Oscillospira	0.0336231	0	0	0	0	0.050737	0	0.0379772	0
Paenarthrobacter	0	0	6.04732e-05	0	0.0126691	0	0.34255	0	0.0623479
Paenisporosarcina	0.34249	0	0	0.774359	0.634696	0.730335	0.570655	0.203764	0.296651
Parablastomonas	0	0	0	0.0888956	0	0	0	0	0
Paradevosia	0	0	0	0	0.0507975	0	0	0	0
Paramesorhizobium	0	0	0	0	0	0	0	0	0.0126691
Paraoerskovia	0	0	0.000151183	0	0	0	0	0	0.0760148
Pelobacter	0	0.0468062	0	0	0	0	0	0	0
Pelomonas	0	0	0	0	0	0	0	0	3.02366e-05
Peptoclostridium	0	0	0.0128506	0	0	0	0	0	0.000120946
Phycicola	0	0	0	0.0126994	0	0	0	0	0
Phyllobacterium	0	0	0	0	0	0	0	0	0.000755915
Pigmentiphaga	0	0	0	0	0	0	0	0.0244009	0
Pimelobacter	0.381677	0.0770126	0	0	0	0.507612	0	0.152544	0
Planctomycete	0.0380679	0	0	0	0	0.0128203	0	0.0253685	0
Planococcus	0	9.07098e-05	0.000151183	0	0	0	0	0	0.0370701
Planomicrobium	0	0	0	0	0	0	0	9.07098e-05	9.07098e-05
Polaromonas	0.0257616	0	0.139481	0	0	0	0	3.02366e-05	0.0631642
Prochlorococcus	0	0	0	0	0	0	0	0	3.02366e-05
Pseudarthrobacter	0	0	6.04732e-05	0	0.0126691	0	0.0377957	0	0.798095
Pseudoclavibacter	0	0	0	0	0	0	0	0	3.02366e-05
Psychrobacter	0.000604732	0.553511	0.00018142	0.55844	0.495033	0.55844	0.55844	0.00018142	0.418414
Psychroserpens	0	0	0	0	0	0	0	3.02366e-05	0
Ralstonia	0	0	0	0	0	0	0	0	0.177005
Rathayibacter	0	0	0	0	0	0	0	0.0115201	0
Renibacterium	0	0	0	0.0126994	0	0	0	0	0
Rhizobacter	0	0	0	0	0	0	0	0	0.0583566
Rhizorhabdus	0	0	0	0.152362	0	0	0	0	0
Rhodobium	0.0507975	0	0	0	0	0.0507975	0	0.050737	0
Rhodoglobus	0	0	0	0.0888653	0.114204	0	0	0	6.04732e-05
Rhodopirellula	1.01534	1.01495	1.01492	1.01538	0.964668	1.01538	1.01538	0.920341	0.650873
Rhodopseudomonas	0	0	0	0	0	0	0	0	0.0115806
Riemerella	0	0	0	0	0	0.0517046	0	0	0
Romanomermis	0	0	3.02366e-05	0	0	0	0	0	0
Roseburia	0.00120946	0	0	0	0	0	0	0	0
Rugamonas	0	0	0	0.0126994	0.0253987	0	0	0	0
Ruminiclostridium	0	0	0	0	0	0	0	0	0.0115806
Ruminococcus	0	0	0	0	0	0.0119132	0	9.07098e-05	0.0126994
Salana	0	0	0.0571169	0	0	0	0	0	0
Salinispora	0	0	0	0	0	9.07098e-05	0	0	0
Sarcina	0.00625897	0	0	0	0.0253685	0	0	0.096878	6.04732e-05
Shinella	0.000120946	0	0	0.0380981	0.0253987	0.0514022	0.0374631	0	0.0633759
Simplicispira	0.0126087	0	0	0	0	0	0	0	0
Sinomonas	0	0	0	0	0	3.02366e-05	0	0	0
SMB53	0	0	0	0	0	0.125059	0	0	0
Smithella	0	0	0.0128506	0.050737	0.0380376	0	0.050737	0	0.0378865
Solanum	0	0	0	0	0	0	0	0	0.0589311
Solibacillus	0	0	0	0	0	0.000241893	0	0.0961524	6.04732e-05
Solitalea	0	0	3.02366e-05	0	0	0	0	0	0
Solwaraspora	0.0116109	0	0	0	0	0	0	0	0
Sphingobacterium	3.02366e-05	0	0	0	0	0	0	0	0
Sphingorhabdus	0	0	0	0.0888653	0.0507672	0	0.101293	0	0.0253987
Spirilliplanes	0	0	0	0	0	0	0	0	0.0126389
Stakelama	0	0	0	0	0.0887746	0	0	0	0
Staphylococcus	0	0.0192002	0.0254592	0.0380981	0.0253987	0.0256406	0.0507975	0.101383	0.050737
Starkeya	0	0.0888956	0	0.203129	0.228528	0	0	0	0.0886839
Tectona	0	0	0	0	0	0	0	0	0.238053
Tetrathiobacter	0.0126994	0	0	0	0	0.127236	0	0.0126389	0
Tolumonas	0	0	0	0	0	0	0	0	0.0119132
Triticum	0	0	0	0	0	0	0	0	0.229012
Tsukamurella	0	0	0	0	0	0	0	0	3.02366e-05
Tyzzerella	0	0	0	0	0.0126994	0	0.0119737	0	0
Undibacterium	0	0	6.04732e-05	0	0	0	0	0	3.02366e-05
Variibacter	0	0	0.0504951	0	0	0	0.0507975	0	0.0139693
Vasilyevaea	0	0	0	0	0.165031	0	0	0	0
Verticia	0	0	0	0	0	0	0	0	0.0126691
Xenophilus	0	0	0	0	0.0761962	0	0	0	0
Xylophilus	0	0	0	0	0.304634	0	0	0.0611384	0
Yonghaparkia	3.02366e-05	0	0	0	0	0.0373724	0	0.0244614	0.0118527
Youhaiella	0	0	0	0	0.0253987	0	0	0	0
